# Supplementary material for: Effects of Oral Cannabinoids on Systemic Inflammation and Viral Reservoir Markers in People with HIV on Antiretroviral Therapy: Results of the CTN PT028 Pilot Clinical Trial
Source: Cells. 2023 Jul 8;12(14):1811. doi: 10.3390/cells12141811 (PMC10378564; doi:10.3390/cells12141811)
Supplement: Supplementary file 1 [file cells-12-01811-s001.zip]

Archive with 1 entries (1 files):
- cells-2394838-supplementary.pdf
